# Supplementary material for: Determinants of Interpatient Variability in Treosulfan Pharmacokinetics in AML Patients Undergoing Autologous Stem Cell Transplantation
Source: Int J Mol Sci. 2024 Jul 27;25(15):8215. doi: 10.3390/ijms25158215 (PMC11311427; doi:10.3390/ijms25158215)
Supplement: Supplementary file 1 [file ijms-25-08215-s001.zip]

Archive with 1 entries (1 files):
- ijms-3114086-supplementary.pdf
